# Supplementary material for: Temporal dynamics and species-level complexity of Prevotella spp. in the human gut microbiota: implications for enterotypes and health
Source: Front Microbiol. 2024 Jul 9;15:1414000. doi: 10.3389/fmicb.2024.1414000 (PMC11265296; doi:10.3389/fmicb.2024.1414000)
Supplement: Supplementary file 4 [file Table_1.xlsx]

## Sheet: Sheet1
Sample ID	City	Gender	Age	BMI	Smoke	Drink	Physical experience	Yogurt	Fruit
S1606H32	Sichuan	Male	51-70	16-20	Smoke+	Drink-	PE+	Yogurt-	Fruit-
S1606H35	Sichuan	Male	51-70	20-25	Smoke+	Drink-	PE+	Yogurt-	Fruit-
S1606H40	Sichuan	Female	51-70	16-20	Smoke-	Drink-	PE-	Yogurt-	Fruit-
SB25-1	Jiangsu	Male	51-70	20-25	Smoke+	Drink+	PE+	Yogurt-	Fruit-
SB32-2	Jiangsu	Male	18-50	20-25	Smoke+	Drink+	PE+	Yogurt-	Fruit-
S1605I10-2	Beijing	Male	18-50	25-30	Smoke-	Drink-		Yogurt-
S1606H05-1	Sichuan	Male	18-50	20-25	Smoke-			Yogurt-
S1606H15-2	Sichuan	Female	18-50	25-30	Smoke-	Drink-	PE-	Yogurt-
S1606H19-1	Sichuan	Male	18-50	20-25	Smoke+	Drink-	PE-	Yogurt-
SA43-1	Jiangsu	Male	51-70	20-25	Smoke+		PE-	Yogurt-
S1710A08	Beijing	Male	18-50	16-20	Smoke-	Drink-		Yogurt-
S1710D06	Beijing	Male	18-50	20-25	Smoke-	Drink-		Yogurt-
SH18F129	Henan	Male	18-50	20-25	Smoke-	Drink-	PE+	Yogurt-
SH18F18	Henan	Male	18-50	16-20	Smoke-	Drink-		Yogurt-
S1605G02-1	Beijing	Female	18-50	20-25	Smoke-	Drink-	PE+
S1605I06-1	Beijing	Male	18-50	25-30	Smoke-
S-A03-2	Beijing	Female	18-50	20-25	Smoke-	Drink-	PE-
SD02-2	Beijing	Female	18-50	16-20	Smoke-	Drink-
SD05-1	Beijing	Female	18-50	16-20	Smoke-	Drink-	PE-
SE04-1	Beijing	Female	18-50	20-25	Smoke-	Drink-
SG06-2	Beijing	Male	18-50	20-25	Smoke-	Drink-
SK05	Beijing	Male	18-50	20-25	Smoke-		PE+
SK06	Beijing	Male	18-50	16-20	Smoke-		PE+
SK09	Beijing	Male	18-50	20-25	Smoke-
SK11	Beijing	Male	18-50	20-25	Smoke-
S1710A02	Beijing	Female	18-50	16-20	Smoke-	Drink-
S1710A03	Beijing	Female	18-50	20-25	Smoke-
S1710B05	Beijing	Male	18-50	20-25	Smoke-
S1710C06	Beijing	Female	18-50	16-20	Smoke-	Drink-
S1710E07	Beijing	Male	18-50	20-25	Smoke-
S1710F07	Beijing	Female	18-50	16-20	Smoke-	Drink-
S1710G08	Beijing	Male	18-50	20-25	Smoke-
S1710H01	Beijing	Male	18-50	20-25	Smoke-	Drink-
S1710H03	Beijing	Male	18-50	20-25	Smoke-
SH18F05	Henan	Male	18-50	25-30	Smoke-	Drink-
SH18F06	Henan	Male	18-50	16-20
SH18F123	Henan	Female	18-50	20-25	Smoke-	Drink-
SH18F136	Henan	Female	18-50	20-25
SH18F140	Henan	Female	18-50	16-20	Smoke-	Drink-
SH18F27	Henan	Female	18-50	16-20	Smoke-	Drink-
SH18F33	Henan	Female	18-50	25-30	Smoke-	Drink-
SH18F43	Henan	Male	18-50	20-25	Smoke-	Drink-
SH18F47	Henan	Male	18-50	20-25	Smoke-	Drink-	PE+
SH18F62	Henan	Female	18-50	20-25	Smoke-	Drink-
SH18F72	Henan	Female	18-50	20-25	Smoke-	Drink-
S18ZYF5	Beijing	Female	18-50	20-25	Smoke-	Drink-
S18ZYH2	Beijing	Female	18-50	20-25	Smoke-	Drink-
S18ZYH5	Beijing	Female	18-50	20-25	Smoke-	Drink-
S18ZYI5	Beijing	Female	18-50	20-25	Smoke-	Drink-
S18ZYK3	Beijing	Female	18-50	20-25	Smoke-	Drink-
S18ZYK5	Beijing	Female	18-50	20-25	Smoke-	Drink-
S19ZYB5	Beijing	Female	18-50	20-25	Smoke-	Drink-
S19ZYC5	Beijing	Female	18-50	20-25	Smoke-	Drink-
S19ZYE5	Beijing	Female	18-50	20-25	Smoke-	Drink-
S19ZYF07	Beijing	Female	18-50	20-25	Smoke-	Drink-
S1605C03-1	Beijing	Male	18-50	20-25	Smoke+		PE-	Yogurt+
S1605G03-2	Beijing	Male	18-50	20-25	Smoke-			Yogurt+
S-1605I05-1	Beijing	Male	18-50	25-30	Smoke-			Yogurt+
SA04-1	Beijing	Female	18-50	16-20	Smoke-	Drink-		Yogurt+
S-E01-2	Beijing	Female	18-50	20-25	Smoke-	Drink-		Yogurt+
SE03-2	Beijing	Female	18-50	16-20	Smoke-	Drink-		Yogurt+
SE05-1	Beijing	Female	18-50	20-25	Smoke-	Drink-		Yogurt+
SF11	Beijing	Male	18-50	20-25				Yogurt+
SM06	Beijing	Male	18-50	20-25	Smoke-			Yogurt+
SM09	Beijing	Female	18-50	16-20	Smoke-			Yogurt+
S1606H08-2	Sichuan	Male	18-50	20-25	Smoke-	Drink-	PE+	Yogurt+
S1606H09-1	Sichuan	Male	18-50	16-20	Smoke-	Drink-		Yogurt+
S1606H10-2	Sichuan	Male	51-70	20-25	Smoke+	Drink+		Yogurt+
S1710B02	Beijing	Female	18-50	20-25	Smoke-	Drink-	PE+	Yogurt+
S1710B08	Beijing	Male	18-50	20-25	Smoke-			Yogurt+
S1710C01	Beijing	Female	18-50	20-25	Smoke-			Yogurt+
S1710C05	Beijing	Female	18-50	20-25	Smoke-	Drink-		Yogurt+
S1710C07	Beijing	Female	18-50	16-20	Smoke-	Drink-		Yogurt+
S1710E08	Beijing	Female	18-50	16-20	Smoke-	Drink-		Yogurt+
S1710F02	Beijing	Female	18-50	16-20	Smoke-	Drink-		Yogurt+
S1710F05	Beijing	Female	18-50	20-25	Smoke-	Drink-		Yogurt+
S1710G07	Beijing	Female	18-50	20-25	Smoke-			Yogurt+
SH18F11	Henan	Male	18-50	16-20				Yogurt+
SH18F131	Henan	Female	18-50	20-25	Smoke-	Drink-		Yogurt+
SH18F133	Henan	Male	18-50	20-25	Smoke-	Drink-		Yogurt+
SH18F21	Henan	Female	18-50	20-25	Smoke-	Drink-		Yogurt+
SH18F25	Henan	Male	18-50	20-25			PE+	Yogurt+
SH18F29	Henan	Female	18-50	16-20	Smoke-	Drink-	PE-	Yogurt+
SH18F63	Henan	Female	18-50	20-25	Smoke-	Drink-		Yogurt+
S18ZYF3	Beijing	Female	18-50	20-25	Smoke-	Drink-		Yogurt+
S18ZYH3	Beijing	Female	18-50	20-25	Smoke-	Drink-		Yogurt+
S18ZYJ3	Beijing	Female	18-50	20-25	Smoke-	Drink-		Yogurt+
S19ZYD3	Beijing	Female	18-50	20-25	Smoke-	Drink-		Yogurt+
SB43-2	Jiangsu	Male	18-50	25-30		Drink-	PE+	Yogurt+
SH18F48	Henan	Female	18-50	25-30	Smoke-	Drink-		Yogurt+
SK07	Beijing	Male	18-50	20-25	Smoke-	Drink-	PE+	Yogurt-	Fruit+
S1606C28	Sichuan	Male	51-70	20-25	Smoke-	Drink-		Yogurt-	Fruit+
SB35-1	Jiangsu	Male	51-70	25-30	Smoke+	Drink-	PE+	Yogurt-	Fruit+
SB35-2	Jiangsu	Female	51-70	25-30	Smoke-	Drink-	PE+	Yogurt-	Fruit+
S18ZYF1	Beijing	Female	18-50	20-25	Smoke-	Drink-		Yogurt-	Fruit+
S18ZYG1	Beijing	Female	18-50	20-25	Smoke-	Drink-		Yogurt-	Fruit+
S18ZYH1	Beijing	Female	18-50	20-25	Smoke-	Drink-		Yogurt-	Fruit+
S18ZYI1	Beijing	Female	18-50	20-25	Smoke-	Drink-		Yogurt-	Fruit+
S18ZYK1	Beijing	Female	18-50	20-25	Smoke-	Drink-		Yogurt-	Fruit+
S19ZYB2	Beijing	Female	18-50	20-25	Smoke-	Drink-		Yogurt-	Fruit+
S19ZYD2	Beijing	Female	18-50	20-25	Smoke-	Drink-		Yogurt-	Fruit+
S-19ZYE2	Beijing	Female	18-50	20-25	Smoke-	Drink-		Yogurt-	Fruit+
SM01-2	Beijing	Male	18-50	16-20	Smoke-	Drink-			Fruit+
SH18F04	Henan	Female	18-50	20-25	Smoke-	Drink-	PE-		Fruit+
SH18F132	Henan	Female	18-50	16-20	Smoke-	Drink-			Fruit+
SH18F34	Henan	Female	18-50	20-25	Smoke-	Drink-			Fruit+
S18ZYG7	Beijing	Female	18-50	20-25	Smoke-	Drink-			Fruit+
S18ZYH07	Beijing	Female	18-50	20-25	Smoke-	Drink-			Fruit+
S18ZYI07	Beijing	Female	18-50	20-25	Smoke-	Drink-			Fruit+
S18ZYJ07	Beijing	Female	18-50	20-25	Smoke-	Drink-			Fruit+
S19ZYC2	Beijing	Female	18-50	20-25	Smoke-	Drink-			Fruit+
S19ZYC4	Beijing	Female	18-50	20-25	Smoke-	Drink-			Fruit+
S19ZYD4	Beijing	Female	18-50	20-25	Smoke-	Drink-			Fruit+
S1605B04-2	Beijing	Female	18-50	20-25	Smoke-	Drink-		Yogurt+	Fruit+
S1605B05-1	Beijing	Female	18-50	20-25	Smoke-	Drink-		Yogurt+	Fruit+
S-1605C04-1	Beijing	Male	18-50	20-25	Smoke-			Yogurt+	Fruit+
S-1605C10	Beijing	Female	18-50	20-25	Smoke-	Drink+		Yogurt+	Fruit+
S1605F03-2	Beijing	Male	18-50	20-25	Smoke-	Drink-		Yogurt+	Fruit+
S1605G11	Beijing	Male	18-50	20-25	Smoke-			Yogurt+	Fruit+
SD07-1	Beijing	Female	18-50	20-25	Smoke-	Drink-		Yogurt+	Fruit+
SD09	Beijing	Female	18-50	20-25	Smoke-	Drink-		Yogurt+	Fruit+
S-E06-2	Beijing	Female	18-50	16-20	Smoke-	Drink-	PE-	Yogurt+	Fruit+
SF06	Beijing	Male	18-50	20-25	Smoke-	Drink-		Yogurt+	Fruit+
SH09	Beijing	Female	18-50	20-25	Smoke-	Drink-		Yogurt+	Fruit+
SN07-2	Beijing	Female	18-50	20-25	Smoke-			Yogurt+	Fruit+
SN11-2	Beijing	Female	18-50	20-25	Smoke-	Drink-		Yogurt+	Fruit+
SA47-1	Jiangsu	Female	18-50	20-25	Smoke-	Drink-		Yogurt+	Fruit+
SA70-1	Jiangsu	Female	18-50	16-20	Smoke-	Drink-		Yogurt+	Fruit+
S1710A01	Beijing	Female	18-50	20-25	Smoke-	Drink-		Yogurt+	Fruit+
S1710A06	Beijing	Female	18-50	20-25	Smoke-	Drink-	PE+	Yogurt+	Fruit+
S1710A07	Beijing	Female	18-50	20-25	Smoke-	Drink-		Yogurt+	Fruit+
S1710D04	Beijing	Female	18-50	20-25	Smoke-	Drink-		Yogurt+	Fruit+
S1710G05	Beijing	Male	18-50	20-25	Smoke+			Yogurt+	Fruit+
SH18F121	Henan	Female	18-50	20-25	Smoke-	Drink-		Yogurt+	Fruit+
SH18F32	Henan	Female	18-50	20-25	Smoke-	Drink-		Yogurt+	Fruit+
S18ZYF06	Beijing	Female	18-50	20-25	Smoke-	Drink-		Yogurt+	Fruit+
S18ZYF4	Beijing	Female	18-50	20-25	Smoke-	Drink-		Yogurt+	Fruit+
S18ZYG2	Beijing	Female	18-50	20-25	Smoke-	Drink-		Yogurt+	Fruit+
S18ZYG6	Beijing	Female	18-50	20-25	Smoke-	Drink-		Yogurt+	Fruit+
S18ZYH4	Beijing	Female	18-50	20-25	Smoke-	Drink-		Yogurt+	Fruit+
S18ZYH6	Beijing	Female	18-50	20-25	Smoke-	Drink-		Yogurt+	Fruit+
S18ZYI6	Beijing	Female	18-50	20-25	Smoke-	Drink-		Yogurt+	Fruit+
S18ZYJ2	Beijing	Female	18-50	20-25	Smoke-	Drink-		Yogurt+	Fruit+
S18ZYJ6	Beijing	Female	18-50	20-25	Smoke-	Drink-		Yogurt+	Fruit+
S18ZYK2	Beijing	Female	18-50	20-25	Smoke-	Drink-		Yogurt+	Fruit+
S18ZYK6	Beijing	Female	18-50	20-25	Smoke-	Drink-		Yogurt+	Fruit+
S19ZYA1	Beijing	Female	51-70	20-25	Smoke-	Drink-		Yogurt+	Fruit+
S19ZYB1	Beijing	Female	51-70	20-25	Smoke-	Drink-		Yogurt+	Fruit+
S19ZYC1	Beijing	Female	51-70	20-25	Smoke-	Drink-		Yogurt+	Fruit+
S19ZYD1	Beijing	Female	51-70	20-25	Smoke-	Drink-		Yogurt+	Fruit+
S19ZYE1	Beijing	Female	51-70	20-25	Smoke-	Drink-		Yogurt+	Fruit+
SZY19A4	Beijing	Female	18-50	20-25	Smoke-	Drink-		Yogurt+	Fruit+
SZY19B4	Beijing	Female	18-50	20-25	Smoke-	Drink-		Yogurt+	Fruit+
S-1605C11-2	Beijing	Female	51-70	20-25	Smoke-		PE-	Yogurt+	Fruit+
SE12	Beijing	Female	18-50	16-20	Smoke-	Drink-		Yogurt+	Fruit+
SA49-1	Jiangsu	Female	18-50	16-20	Smoke-	Drink-		Yogurt+	Fruit+
SH18F09	Henan	Male	18-50	16-20	Smoke-	Drink-	PE+	Yogurt+	Fruit+
S18ZYJ1	Beijing	Female	18-50	20-25	Smoke-	Drink-		Yogurt+	Fruit+
SI03	Beijing	Male	18-50	20-25	Smoke-	Drink-	PE+		Fruit+
SF09	Beijing	Male	18-50	20-25	Smoke-			Yogurt-
SK08	Beijing	Male	18-50	20-25	Smoke-		PE+	Yogurt-
S1606H01-2	Sichuan	Male	18-50	20-25	Smoke+	Drink-		Yogurt-
S1606H02-1	Sichuan	Male	18-50	25-30	Smoke+			Yogurt-
S1606H29	Sichuan	Female	18-50	25-30	Smoke-	Drink-	PE-	Yogurt-
S1606H47	Sichuan	Male	18-50	25-30	Smoke+			Yogurt-
SA60-2	Jiangsu	Female	51-70	16-20	Smoke-	Drink-	PE-	Yogurt-
SB19-2	Jiangsu	Female	51-70	20-25			PE+	Yogurt-
SB2-1	Jiangsu	Male	51-70	20-25	Smoke+	Drink+	PE+	Yogurt-
SB26-1	Jiangsu	Male	51-70	20-25	Smoke+	Drink+	PE+	Yogurt-
SB50-2	Jiangsu	Female	18-50	20-25	Smoke-	Drink-	PE+	Yogurt-
SB52-2	Jiangsu	Female	51-70	25-30	Smoke-	Drink-	PE+	Yogurt-
S1710F03	Beijing	Female	18-50	20-25	Smoke-	Drink-	PE+	Yogurt-
SH18F12	Henan	Male	18-50	20-25				Yogurt-
SH18F127	Henan	Male	18-50	16-20				Yogurt-
SH18F13	Henan	Male	18-50	16-20	Smoke-	Drink-	PE+	Yogurt-
SH18F134	Henan	Female	18-50	20-25	Smoke-	Drink-		Yogurt-
SH18F14	Henan	Male	18-50	20-25				Yogurt-
SH18F17	Henan	Male	18-50	20-25	Smoke-	Drink-		Yogurt-
SH18F19	Henan	Male	18-50	16-20	Smoke-	Drink-		Yogurt-
SH18F41	Henan	Male	18-50	16-20	Smoke-	Drink-		Yogurt-
S-1605F02-1	Beijing	Male	18-50	20-25	Smoke-	Drink-
S-1605I09-1	Beijing	Male	18-50	20-25		Drink-
S-1605P04-1	Beijing	Male	18-50	25-30	Smoke-
SA02-1	Beijing	Female	18-50	16-20	Smoke-	Drink-	PE-
SA11-1	Beijing	Male	18-50	25-30	Smoke-
SI01	Beijing	Female	18-50	20-25	Smoke-	Drink-
SI04	Beijing	Male	18-50	25-30
SI07	Beijing	Male	18-50	16-20	Smoke-
SK03	Beijing	Male	18-50	20-25	Smoke-	Drink-
SK12	Beijing	Male	18-50	20-25	Smoke-	Drink-
S1606H22-1	Sichuan	Male	18-50	20-25	Smoke-	Drink-	PE-
SB4-1	Jiangsu	Male	51-70	20-25	Smoke+	Drink-	PE+
S1710A05	Beijing	Female	18-50	20-25	Smoke-	Drink-
S1710C02	Beijing	Female	18-50	20-25	Smoke-
S1710C03	Beijing	Female	18-50	16-20	Smoke-
S1710D01	Beijing	Male	18-50	20-25	Smoke-	Drink-
S1710D07	Beijing	Male	18-50	20-25	Smoke-	Drink-
S1710D08	Beijing	Male	18-50	20-25	Smoke-	Drink-
S1710G04	Beijing	Male	18-50	20-25	Smoke-
SH18F01	Henan	Female	18-50	16-20	Smoke-	Drink-
SH18F10	Henan	Male	18-50	20-25	Smoke-	Drink-
SH18F122	Henan	Male	18-50	20-25			PE+
SH18F135	Henan	Female	18-50	20-25	Smoke-	Drink-
SH18F138	Henan	Male	18-50	20-25	Smoke-	Drink-
SH18F15	Henan	Male	18-50	20-25
SH18F20	Henan	Male	18-50	20-25	Smoke-	Drink-	PE+
SH18F42	Henan	Male	18-50	20-25	Smoke-	Drink-	PE+
S1605B07-2	Beijing	Female	18-50	20-25	Smoke-			Yogurt+
S1605K02-1	Beijing	Male	18-50	20-25				Yogurt+
SD08-2	Beijing	Female	18-50	16-20	Smoke-	Drink-		Yogurt+
SD11-2	Beijing	Female	18-50	16-20	Smoke-	Drink-		Yogurt+
S-D12	Beijing	Female	18-50	16-20	Smoke-	Drink-		Yogurt+
S-F05	Beijing	Male	18-50	16-20	Smoke-	Drink-	PE+	Yogurt+
SF08	Beijing	Male	18-50	20-25	Smoke-			Yogurt+
SK04	Beijing	Male	18-50	25-30	Smoke+			Yogurt+
S1710D02	Beijing	Female	18-50	20-25	Smoke-	Drink-		Yogurt+
S1710E01	Beijing	Male	18-50	25-30	Smoke-		PE-	Yogurt+
S1710G01	Beijing	Male	18-50	20-25	Smoke-	Drink-		Yogurt+
S1710G03	Beijing	Male	18-50	20-25	Smoke-			Yogurt+
S1710H02	Beijing	Male	18-50	20-25				Yogurt+
S1710H06	Beijing	Female	18-50	16-20	Smoke-	Drink-		Yogurt+
SH18F124	Henan	Female	18-50	16-20				Yogurt+
SH18F125	Henan	Female	18-50	20-25	Smoke-	Drink-		Yogurt+
SH18F139	Henan	Female	18-50	20-25	Smoke-	Drink-	PE+	Yogurt+
SH18F22	Henan	Female	18-50	20-25	Smoke-	Drink-	PE+	Yogurt+
SH18F23	Henan	Male	18-50	20-25	Smoke-	Drink-		Yogurt+
SH18F31	Henan	Female	18-50	20-25	Smoke-	Drink-		Yogurt+
SH18F58	Henan	Male	18-50	20-25	Smoke-	Drink-	PE+	Yogurt+
SH18F59	Henan	Male	18-50	20-25	Smoke-	Drink-		Yogurt+
SH18F60	Henan	Male	18-50	16-20	Smoke-	Drink-		Yogurt+
SH18F61	Henan	Female	18-50	20-25	Smoke-	Drink-		Yogurt+
S-A05-1	Beijing	Female	18-50	20-25	Smoke-	Drink-		Yogurt+
S1606H42	Sichuan	Male	51-70	20-25	Smoke-	Drink-		Yogurt+
SA1-1	Jiangsu	Male	51-70	20-25	Smoke+	Drink+	PE-	Yogurt+
SA55-1	Jiangsu	Male	51-70		Smoke+	Drink+	PE+	Yogurt+
SA78	Jiangsu	Female	51-70	20-25	Smoke+	Drink-	PE+	Yogurt+
SM11	Beijing	Male	18-50	20-25	Smoke-	Drink-	PE-
S18ZYJ5	Beijing	Female	18-50	20-25	Smoke-	Drink-
S-1605G09	Beijing	Female	18-50	20-25
